# Supplementary material for: Nomenclatorial changes and redescriptions of three of Navás’ Leucochrysa (Nodita) species (Neuroptera, Chrysopidae)
Source: Zookeys. 2011 Apr 28;(92):9–33. doi: 10.3897/zookeys.92.828 (PMC3084543; doi:10.3897/zookeys.92.828)
Supplement: XML Treatment for Leucochrysa (Nodita) camposi [file zookeys.92.828-treatment2.xml]

<!DOCTYPE tp:taxon-treatment
  PUBLIC "-//TaxonX//DTD Taxonomic Treatment Publishing DTD v0 20100105//EN" "tax-treatment-NSO.dtd">
<tp:taxon-treatment xmlns:tp="http://www.plazi.org/taxpub"><tp:treatment-meta><mixed-citation publication-type="journal"><person-group><name><surname>Catherine A.</surname><given-names>Tauber</given-names></name><name><surname>Gilberto S.</surname><given-names>Albuquerque</given-names></name><name><surname>Maurice J.</surname><given-names>Tauber</given-names></name></person-group><article-title>Nomenclatorial changes and redescriptions of three of Navás’ <italic>Leucochrysa (Nodita)</italic> species (Neuroptera, Chrysopidae)</article-title><source>Zookeys</source><day>28</day><month>4</month><year>2011</year><volume>2011</volume><issue>92</issue><fpage>9</fpage><lpage>33</lpage><pub-id pub-id-type="doi">10.3897/zookeys.92.828</pub-id></mixed-citation></tp:treatment-meta><tp:nomenclature><tp:taxon-name>
                        <tp:taxon-name-part taxon-name-part-type="genus">Leucochrysa</tp:taxon-name-part>
                        (<tp:taxon-name-part taxon-name-part-type="subgenus">Nodita</tp:taxon-name-part>)
                        <tp:taxon-name-part taxon-name-part-type="species">camposi</tp:taxon-name-part>
                    		<object-id xmlns:xlink="http://www.w3.org/1999/xlink" xlink:type="simple">http://species-id.net/wiki/Leucochrysa_(Nodita)_camposi</object-id>
                    		<object-id xmlns:xlink="http://www.w3.org/1999/xlink" xlink:type="simple">http://morphobank.org/permalink/?P243</object-id>
                    </tp:taxon-name><tp:taxon-authority>(Navás, 1933)</tp:taxon-authority><xref ref-type="fig" rid="F1">Figs 1B</xref><xref ref-type="fig" rid="F7">7</xref><xref ref-type="fig" rid="F8"/><xref ref-type="fig" rid="F9"/><xref ref-type="fig" rid="F10">10</xref><tp:nomenclature-citation-list><tp:nomenclature-citation><tp:taxon-name>Nodita camposi</tp:taxon-name><comment> Navás, 1933: 197–8, Fig. 17 (Lectotype: MNHN, male, examined; original description: “Ecuador: Guayaquil, Julio de 1932. Campos R. Leg.”). <xref ref-type="bibr" rid="B14">Navás (1934b: 16)</xref> [collection record: “Guayaquil (Ecuador), 1933. Campos leg.”; specimen in MNHN]; <xref ref-type="bibr" rid="B16">Penny (1977: 25)</xref> [species list].</comment></tp:nomenclature-citation><tp:nomenclature-citation><tp:taxon-name>Leucochrysa (Nodita) camposi</tp:taxon-name><comment> (Navás). First combination in <italic><tp:taxon-name>Leucochrysa</tp:taxon-name></italic> (<italic><tp:taxon-name>Nodita</tp:taxon-name></italic>) apparently by <xref ref-type="bibr" rid="B2">Brooks and Barnard (1990: 277)</xref> [species list]. <xref ref-type="bibr" rid="B3">Freitas and Penny (2001: 287)</xref> [misidentified; see <italic><tp:taxon-name>Leucochrysa (Nodita) azevedoi</tp:taxon-name></italic>, above]; <xref ref-type="bibr" rid="B15">Oswald (2007)</xref> [catalog listing, nomenclature]; <xref ref-type="bibr" rid="B4">Legrand et al. (2008: 121)</xref> [lectotype designation, information on type].</comment></tp:nomenclature-citation><tp:nomenclature-citation><tp:taxon-name>Nodita morenoi</tp:taxon-name><comment><xref ref-type="bibr" rid="B13">Navás 1934a</xref>: 157–158 (Lectotype: MNHN, male, examined; original description: “Équateur, Quito, R. Benoist, 1930. Mus. París.”). Synonymized by <xref ref-type="bibr" rid="B4">Legrand et al. (2008: 154)</xref>. Here: <bold>Synonymy reversed</bold> (see below).</comment></tp:nomenclature-citation></tp:nomenclature-citation-list></tp:nomenclature><tp:treatment-sec sec-type="Type material"><title>Type material.</title><p>The <italic><tp:taxon-name>Nodita camposi</tp:taxon-name></italic> lectotype, a male, is badly discolored, but its wings are in good condition, its body is mature, and the genitalia are well sclerotized. A female specimen collected one year later, at the same locality as the type, is also mature.</p></tp:treatment-sec><tp:treatment-sec sec-type="Diagnosis"><title>Diagnosis.</title><p><italic><tp:taxon-name>Leucochrysa (Nodita) camposi</tp:taxon-name></italic> can be distinguished from <italic><tp:taxon-name>Leucochrysa (Nodita) azevedoi</tp:taxon-name></italic> by its somewhat larger size and more robust appearance (see above) and genitalic characters (male and female) (<xref ref-type="fig" rid="F8">Figs 8</xref><xref ref-type="fig" rid="F9"/>–<xref ref-type="fig" rid="F10">10</xref>). In the male <italic><tp:taxon-name>Leucochrysa (Nodita) camposi</tp:taxon-name></italic>, the gonarcal arms are narrowly arched; the gonarcal arms extend perpendicularly from the gonarcal bridge, not laterally as in <italic><tp:taxon-name>Leucochrysa (Nodita) azevedoi</tp:taxon-name></italic>. The gonocornua are located distally on the gonarcal bridge, well outside the span of the mediuncus, and they extend laterally away from the gonarcal bridge. Like <italic><tp:taxon-name>Leucochrysa (Nodita) azevedoi</tp:taxon-name></italic>, the mediuncus is heavy apically and its beak is borne on a plate (arcessus) that bends back toward the gonarcal arch; however, the membrane extending from the beak does not have distinct arms or patches of setae, as are found on <italic><tp:taxon-name>Leucochrysa (Nodita) azevedoi</tp:taxon-name></italic>. The hypandrium internum is delicate and has a very narrow U-shape. The <italic><tp:taxon-name>Leucochrysa (Nodita) camposi</tp:taxon-name></italic> female can be recognized by its bulbous spermatheca, asymmetrical bursa that extends from its left side over the spermatheca and part of the bursal duct, and its highly coiled bursal duct that extends well into the sixth abdominal segment. The bursal glands are elongate, branching and ribbon-like.</p></tp:treatment-sec><tp:treatment-sec sec-type="Adult description"><title>Adult description.</title><sec sec-type="Head"><title>Head:</title><p>1.9 mm wide (including eyes); ratio of head width to eye width = 2.1:1. Vertex raised, with smooth surface, four prominent, circular muscle attachment scars along posterior margin, without setae. Antenna 33.3 mm (~1.5 times length of forewing); scape longer than broad, (0.47–0.50 mm long, 0.36–0.39 mm wide), width = 4.2–4.5× distance between scapes, with ~four long setae distally on dorsal surface, shorter setae laterally; lateral margin fairly straight, mesal margin straight basally, curved outward distally; pedicel ~0.17 mm long, ~0.17 mm wide (at widest point); proximal flagellomeres short (segments 1, 2, 3: length = 1.2–1.5 times width), with three concentric rings of setae; middle and distal segments becoming longer (seg<!--PageBreak-->ments 8–10: length = 1.5–1.8 times width; distal segments: length = 2.1 times width), with four concentric rings of setae. Distance between scapes 0.09 mm; distance between tentorial pits 0.65 mm; length of frons (midway between scapes – midway between tentorial pits) 0.50 mm. Frons relatively flat mesally, with scalloped fold below toruli; surface smooth. Clypeal margins straight; surface slightly textured, not horizontally striated. Labrum with distal margin slightly indented mesally; dorsal surface smooth, setose distally; sides rounded. Ratio of genal length to distance between tentorial pits = 0.31:1.</p></sec><sec sec-type="Head coloration"><title>Head coloration.</title><p>Specimen largely discolored with age. Antennae: scape amber colored mesally, noticeably darker laterally, probably a broad reddish brown dorsolateral stripe extending full length of scape; pedicel probably with brownish band distolaterally; flagellum cream with golden brown setae, basal ~20 antennomeres with large dark brown to black mark ventrally, fading on antennomeres ~20–28; marks forming prominent dark stripe ventrally. Vertex with raised central area discolored, with thin reddish brown streak across frontal margin, trace of large triangular red mark laterally; area between raised area and eyes maybe marked with red. Frons, clypeus white, unmarked; labrum cream to amber; gena discolored, possibly red throughout. Maxilla, maxillary palpi, labium, labial palpi white to cream.</p></sec><sec sec-type="Thorax"><title>Thorax:</title><p>Cervix small, largely withdrawn below prothorax, discolored, with small reddish lateral marks. Prothorax (sclerotized region) 0.95 mm long; 1.3 mm wide; ratio of length : width = 0.74:1; prothorax (extended) 1.3 mm long; setae thin, long, golden; discolored, with pair of anterolateral spots, pair of elongate, sublateral, red marks with irregular margins. Mesothorax, metathorax discolored; mesoprescutum<!--PageBreak--><!--PageBreak--> with pair of red marks mesally; mesoscutum with pair of red marks on anteromesal flank; metascutum with pair of thin red submesal streaks from middle to posterior margin. Legs unmarked, with golden setae, described by Navás as: greenish, tarsi probably amber.</p></sec><sec sec-type="Wings"><title>Wings:</title><p>Forewing 21.3–21.6 mm long, 8.1–8.2 mm wide (at widest point); ratio of length : maximum width = 2.7:1. Costal area slightly expanded basally; tallest costal cell (#8, 9) 1.1 mm tall, 2.1 times width, 0.2 times width of wing (midwing). First intramedian cell triangular, 0.7 times width of third median cell. First radial crossvein distal to origin of radial sector (Rs); radial area (between Radius and Rs) with single row of 17 closed cells; tallest cell (#6) 3.0 times taller than wide. No crassate veins; 5 b cells. Two series of gradate veins; 10–11 inner gradates, 10–11 outer gradates; 6–8 b’ cells. Three intracubital cells (two closed). Membrane clear, except posteroapical faint tinge of brown streaked across bases of forked distal veinlets; stigma golden, with small brown mark basally. Veins green, with dark brown to black on tips of costal veinlets, basal segment of Rs (to first posterior crossvein), two basal radial crossveins, midsection of Rs and radial crossveins above, bases of marginal forks.</p><p>Hindwing 18.5–18.8 mm long, 5.5–6.1 mm wide. Two series of gradate veins; 8 inner, 9 outer; 15 radial cells (counted from origin of Radius, not false origin). Four to five b cells (including small b1 cell); five b’ cells beyond second intramedian cell; two intracubital cells (one closed). Stigma golden, marked with brown distally; membrane clear with posteroapical margin streaked with faintly brown tinge. Veins green, except midsection of Rs, tips of marginal forks (posteroapical margin of wing) dark brown to black.</p></sec><sec sec-type="Abdomen"><title>Abdomen</title><p>(male type only; female abdomen damaged): Distal segments (beyond A4) expanded; pleural region (P6) ca. 2.75 times height of sternite (S6). Setae on tergites, sternites, moderately long, slender; setae on pleura short, small; microsetae moderately dense, small throughout. S6 approx. 1.3 times longer than tall, S7 approx. 1.1 times longer than tall (lateral view). Tergites cap-like, with lighter setae and longer microsetae than on sternites. Spiracles oval externally; atria not enlarged. Coloration: specimen discolored.</p></sec><sec sec-type="Male"><title>Male</title><p>[gonarcal complex separated from abdomen, connecting membrane remains attached to gonarcus]: Callus cerci ~round, 0.21–0.25 mm diameter (range), with 39 long, thin, trichobothria. Sternites 3–8 (not S1 or S2) with microtholi. T9+ectoproct short, truncate distally, fused mesally, midline without deep cleft, setae long, moderately slender throughout; ventral section of T9+ectoproct with elongate proximal extension reaching full length of A8; proximal section well sclerotized, with apodeme heavy, extending around proximal margin of callus cerci. S8+9 fused, without suture; S9 without microtholi; S8 much shorter, slightly taller than S9; S8+9 (lateral view) with proximal, distal margins straight, with acute ventral apices, rounded dorsal apices, slightly &lt;1/2 height of proximal margin. Setae on S9 very slightly heavier than those on S5-S8; terminus of S9 without gonocristae. Subanal region membranous, with small striations around anus, no setae. Gonarcal complex attached to gonarcal bridge by clear, smooth membrane around base of gonocornua; gonocornua protruding through membrane; section of membrane be<!--PageBreak-->low mediuncus confluent with gonosaccus below mediuncus, holding hypandrium internum distally. Gonarcus robust, narrowly arcuate, with lateral apodemes extending perpendicularly from gonarcal bridge; gonarcal apodemes robust, stiff, lateral surface slightly concave, expanded distally (lateral view). Gonocornua broadly attached to gonarcal bridge distal to mediuncus, broad basally, tapering distally, with straight margins, rounded tips. Mediuncus largely sclerotized; base with membranous attachment to dorsum of gonarcal bridge, mesal to gonocornua; basal section with pair of shallow, elongate depressions, acute ridge between, becoming flattened, expanded distally; terminus rounded laterally, scalloped frontally; ventral surface (below expanded tip of mediuncus) with elongate, recurved, mesal beak; sides of mediuncus membranous, connecting below mediuncus, forming<!--PageBreak--> internal pouch below beak, above gonosaccus. Gonosaccus clear, smooth, folded membrane, bearing ~3 pairs of robust, medium-length gonosetae on small chalazae. Entoprocessus, tignum, gonapsis, pseudopenis, spinellae, gonocristae absent. Hypandrium internum with narrow U-shape, apex rounded, delicate, lightly sclerotized; comes very faint.</p></sec><sec sec-type="Female"><title>Female:</title><p>Callus cerci round, 0.26 mm maximum diameter, with 39 slender trichobothria. Tergite 8 roughly quadrate (lateral view), similar in depth to T6. Tergite 9+ectoproct elongate; posterior margin: dorsal one-third straight, perpendicular to dorsal margin of tergite, then indented, angled inward, straight; ventral margin rounded, extending to depth of gonapophyses laterales. Sternite 7 largely damaged. Gonapophysis lateralis angled dorsally, rounded distally, ventrally, ~0.60 length of T9+ect; inner membranous surface not expandable, with sparse, small setae on inner surface. Colleterial gland missing but short, thick duct attached immediately before transverse sclerification. Bursa copulatrix concave, shield-like, lightly folded, thick membranous sac, extending anteriorly over spermatheca, into mid-section of S7, also extending, asymetrically on left side of S7 above ca. basal one-half of coiled bursal duct; with pair of slender, elongate, branching, ribbon-like bursal glands, one connected on either side of bursa, near interior tip of bursa. Bursal duct flat to thickened, coiled, robust, tapering anteriorly to A6, then coiling back on itself to bursa; membranous throughout. Spermatheca broad, thick, U-shaped tube, thick walled with wide circular opening facing subgenitale, enlarged tire-shaped bulge at open end, prominent slit along entire dorsum, opening to <!--PageBreak-->bursal duct (0.16 mm diameter at mouth, narrower at midsection), ~0.5 mm long, with narrow (0.04 mm), moderate length (0.12 mm) invagination. Spermathecal duct uncolored, originating on dorsal surface of spermatheca at terminus of dorsal slit, making two sharp bends, a U-shaped bend in subgenitale, then glandulose thicked portion making broad bend back toward spermatheca. Subgenitale large, rounded, with rigid, folded, heavy membraneous texture, terminus broad, flat-surfaced, bilobed dorsally (heart shaped in posterior view), with large, flat transverse depression mesally below lobes, with ventrally protruding tip; small ventral fold above S7 without setae.</p><fig id="F7" position="float" orientation="portrait"><label>Figure 7.</label><caption><p>External features, <italic><tp:taxon-name>Leucochrysa (Nodita) camposi</tp:taxon-name></italic>, Male (Guayaquil, Ecuador, Lectotype, MNHN). <bold>A</bold> Head, thorax, dorsal <bold>B</bold> Head, lateral <bold>C</bold> Head, frontal <bold>D</bold> Scapes, dorsal <bold>E</bold> Mid-section of antenna <bold>F</bold> Base of antenna, dorsal. Note red markings on the notum of each segment.</p></caption><graphic xmlns:xlink="http://www.w3.org/1999/xlink" xlink:href="ZooKeys-092-009-g007.jpg" position="float" orientation="portrait" xlink:type="simple"/></fig><fig id="F8" position="float" orientation="portrait"><label>Figure 8.</label><caption><p><italic><tp:taxon-name>Leucochrysa (Nodita) camposi</tp:taxon-name></italic>, Male (Guayaquil, Ecuador, Lectotype, MNHN). <bold>A</bold> Abdomen, lateral <bold>B</bold> Gonarcus, lateral <bold>C</bold> Hypandrium internum, dorsal. <italic>Abbreviations:</italic> <bold>c.c.</bold> callus cerci <bold>d.a.</bold> dorsal apodeme <bold>gc</bold> gonocornu <bold>gse</bold> gonoseta <bold>g.a.</bold> gonarcal apodeme <bold>g.b.</bold> gonarcal bridge <bold>mu</bold> mediuncus <bold>tip</bold> tip of mediuncus beak <bold>S8+9</bold> fused eighth and ninth sternites <bold>T8</bold> eighth tergite <bold>T9+ect</bold> fused ninth tergite and ectoproct.</p></caption><graphic xmlns:xlink="http://www.w3.org/1999/xlink" xlink:href="ZooKeys-092-009-g008.jpg" position="float" orientation="portrait" xlink:type="simple"/></fig><fig id="F9" position="float" orientation="portrait"><label>Figure 9.</label><caption><p><italic><tp:taxon-name>Leucochrysa (Nodita) camposi</tp:taxon-name></italic>, Male gonarcus, series of views. The arrows on the lateral view, <bold>A</bold>, indicate the direction of the views in <bold>B–D</bold>. (Guayaquil, Ecuador, Lectotype, MNHN). <bold>A</bold> Lateral view <bold>B</bold> Gonarcus, view from beneath, with gonocornua extending upward above gonarcal bridge [Note heavy membrane around base of gonocornua] <bold>C</bold> Gonarcus, view from beneath, with gonocornua extending upward above gonarcal bridge, focus on frontal surface of mediuncus and gonoseta on membrane beneath gonarcus <bold>D</bold> Gonarcus, view from above, with gonocornua extending upward above gonarcal bridge, focus on junction of mediuncus with gonarcal bridge. <italic>Abbreviations:</italic> <bold>gc</bold> gonocornu <bold>gse</bold> gonoseta <bold>g.b.</bold> gonarcal bridge <bold>mu</bold> mediuncus <bold>tip</bold> tip of mediuncus beak.</p></caption><graphic xmlns:xlink="http://www.w3.org/1999/xlink" xlink:href="ZooKeys-092-009-g009.jpg" position="float" orientation="portrait" xlink:type="simple"/></fig><fig id="F10" position="float" orientation="portrait"><label>Figure 10.</label><caption><p><italic><tp:taxon-name>Leucochrysa (Nodita) camposi</tp:taxon-name></italic>, Female [MNHN, Nontype Navás specimen]. <bold>A</bold> Terminalia, dissected, lateral view from right <bold>B</bold> Bursal duct, part of bursa copulatrix, lateral view from left <bold>C</bold> Subgenitale, posterior view <bold>D</bold> Spermatheca beneath bursa copulatrix, ventral view <bold>E</bold> Spermatheca beneath bursa copulatrix, ventrolateral view <bold>F</bold> Spermatheca, dorsal view, through bursal copulatrix [Note dorsal slit.]. <italic>Abbreviations:</italic> <bold>b.c.</bold> bursa copulatrix <bold>b.d.</bold> bursal duct <bold>b.gl.</bold> bursal gland <bold>d.o.</bold> dorsal slit or opening from spermatheca to bursa copulatrix <bold>inv</bold> spermathecal invagination <bold>sg</bold> subgenitale <bold>sp</bold> spermatheca.</p></caption><graphic xmlns:xlink="http://www.w3.org/1999/xlink" xlink:href="ZooKeys-092-009-g010.jpg" position="float" orientation="portrait" xlink:type="simple"/></fig></sec></tp:treatment-sec><tp:treatment-sec sec-type="Larvae and biology"><title>Larvae and biology.</title><p>Unknown.</p></tp:treatment-sec><tp:treatment-sec sec-type="Distribution"><title>Distribution.</title><p>Currently known only from Ecuador (Guayaquil, Quito).</p></tp:treatment-sec><tp:treatment-sec sec-type="Adult specimens examined"><title>Adult specimens examined.</title><p>In addition to the type listed above, we examined two female specimens from the type locality; both are in the MNHN. One was collected in 1933 and was reported by <xref ref-type="bibr" rid="B14">Navás (1934b: 16)</xref>. The other specimen bears a determination label reading “Nodita Azevedoi Nav, P. Navás S.J. det.”; it was reported by <xref ref-type="bibr" rid="B10">Navás (1928: 111)</xref>. The descriptions above are based on the male type and the female specimen reported by Navás in 1934.</p></tp:treatment-sec><tp:treatment-sec sec-type="Etymology"><title>Etymology.</title><p>Navás named the species in honor of its collector, D. Francisco Campos R. of Guayaquil, Ecuador. Campos provided Navás with numerous lacewing specimens from Ecuador.</p></tp:treatment-sec><tp:treatment-sec><!--Section generated to contain objects referenced in tp:taxon-treatment.--><fig id="F1" position="float" orientation="portrait"><label>Figure 1.</label><caption><p>Wings. <bold>A</bold> <italic><tp:taxon-name>Leucochrysa (Nodita) azevedoi</tp:taxon-name></italic> (Male, Mato Grosso, Brazil, CAS) <bold>B</bold> <italic><tp:taxon-name>Leucochrysa (Nodita) camposi</tp:taxon-name></italic> (Male, Lectotype, MNHN) <bold>C</bold> <italic><tp:taxon-name>Leucochrysa (Nodita) morenoi</tp:taxon-name></italic> (Male, Lectotype, MNHN). Scale applies to all images.</p></caption><graphic xmlns:xlink="http://www.w3.org/1999/xlink" xlink:href="ZooKeys-092-009-g001.jpg" position="float" orientation="portrait" xlink:type="simple"/></fig></tp:treatment-sec><ref-list><ref id="B14"><mixed-citation xmlns:xlink="http://www.w3.org/1999/xlink" xlink:type="simple"><person-group><name name-style="western"><surname>Navás</surname><given-names>L</given-names></name></person-group> (<year>1934b</year>)<article-title> Insectos suramericanos. Octava [VIII] serie.</article-title><source>Revista de la Real Academia de Ciencias Exactas Fisicas y Naturales de Madrid</source><volume>31</volume>:<fpage>9</fpage>-<lpage>28</lpage>.</mixed-citation></ref><ref id="B16"><mixed-citation xmlns:xlink="http://www.w3.org/1999/xlink" xlink:type="simple"><person-group><name name-style="western"><surname>Penny</surname><given-names>ND</given-names></name></person-group> (<year>1977</year>)<article-title> Lista de Megaloptera, Neuroptera e Raphidioptera do México, América Central, ilhas Caraíbas e América do Sul.</article-title><source>Acta Amazonica</source><volume>7</volume>(<issue>4</issue>) (Suplemento): <fpage>1</fpage>–<lpage>61</lpage>.</mixed-citation></ref><ref id="B2"><mixed-citation xmlns:xlink="http://www.w3.org/1999/xlink" xlink:type="simple"><person-group><name name-style="western"><surname>Brooks</surname><given-names>SJ</given-names></name><name name-style="western"><surname>Barnard,</surname><given-names>PC</given-names></name></person-group> (<year>1990</year>)<article-title> The green lacewings of the world: a generic review (Neuroptera: Chrysopidae).</article-title><source>Bulletin of the British Museum of Natural History, Entomology</source><volume>59</volume>:<fpage>117</fpage>-<lpage>286</lpage>.</mixed-citation></ref><ref id="B3"><mixed-citation xmlns:xlink="http://www.w3.org/1999/xlink" xlink:type="simple"><person-group><name name-style="western"><surname>Freitas</surname><given-names>S de</given-names></name><name name-style="western"><surname>Penny,</surname><given-names>ND</given-names></name></person-group> (<year>2001</year>)<article-title> The green lacewings (Neuroptera: Chrysopidae) of Brazilian agro-ecosystems.</article-title><source>Proceedings of the California Academy of Sciences</source><volume>52</volume>:<fpage>245</fpage>-<lpage>395</lpage>.</mixed-citation></ref><ref id="B15"><mixed-citation xmlns:xlink="http://www.w3.org/1999/xlink" xlink:type="simple"><person-group><name name-style="western"><surname>Oswald</surname><given-names>JD</given-names></name></person-group> (<year>2007</year>)<source> Neuropterida Species of the World.</source> Version 2.0. <ext-link ext-link-type="uri" xlink:href="http://lacewing.tamu.edu/Species-Catalogue/" xlink:type="simple">http://lacewing.tamu.edu/Species-Catalogue/</ext-link>. [accessed on Nov. 17, 2010]</mixed-citation></ref><ref id="B4"><mixed-citation xmlns:xlink="http://www.w3.org/1999/xlink" xlink:type="simple"><person-group><name name-style="western"><surname>Legrand</surname><given-names>J</given-names></name><name name-style="western"><surname>Tauber</surname><given-names>CA</given-names></name><name name-style="western"><surname>Albuquerque</surname><given-names>GS</given-names></name><name name-style="western"><surname>Tauber</surname><given-names>MJ</given-names></name></person-group> (<year>2008</year>)<article-title> Navás’ type and non-type specimens of Chrysopidae in the MNHN, Paris [Neuroptera].</article-title><source>Revue française d’Entomologie</source><volume>30</volume>:<fpage>103</fpage>-<lpage>183</lpage>.</mixed-citation></ref><ref id="B13"><mixed-citation xmlns:xlink="http://www.w3.org/1999/xlink" xlink:type="simple"><person-group><name name-style="western"><surname>Navás</surname><given-names>L</given-names></name></person-group> (<year>1934a</year>)<article-title> Insectos suramericanos. Novena [IX] serie.</article-title><source>Revista de la Real Academia de Ciencias Exactas Fisicas y Naturales de Madrid</source><volume>31</volume>:<fpage>155</fpage>-<lpage>184</lpage>.</mixed-citation></ref><ref id="B10"><mixed-citation xmlns:xlink="http://www.w3.org/1999/xlink" xlink:type="simple"><person-group><name name-style="western"><surname>Navás</surname><given-names>L</given-names></name></person-group> (<year>1928</year>)<article-title>. Insectos neotropicos. 4.a serie.</article-title><source>Revista Chilena de Historia Natural</source><volume>32</volume>:<fpage>106</fpage>-<lpage>128</lpage>.</mixed-citation></ref></ref-list></tp:taxon-treatment>
