# Supplementary material for: Nomenclatorial changes and redescriptions of three of Navás’ Leucochrysa (Nodita) species (Neuroptera, Chrysopidae)
Source: Zookeys. 2011 Apr 28;(92):9–33. doi: 10.3897/zookeys.92.828 (PMC3084543; doi:10.3897/zookeys.92.828)
Supplement: XML Treatment for Leucochrysa (Nodita) morenoi [file zookeys.92.828-treatment3.xml]

<!DOCTYPE tp:taxon-treatment
  PUBLIC "-//TaxonX//DTD Taxonomic Treatment Publishing DTD v0 20100105//EN" "tax-treatment-NSO.dtd">
<tp:taxon-treatment xmlns:tp="http://www.plazi.org/taxpub"><tp:treatment-meta><mixed-citation publication-type="journal"><person-group><name><surname>Catherine A.</surname><given-names>Tauber</given-names></name><name><surname>Gilberto S.</surname><given-names>Albuquerque</given-names></name><name><surname>Maurice J.</surname><given-names>Tauber</given-names></name></person-group><article-title>Nomenclatorial changes and redescriptions of three of Navás’ <italic>Leucochrysa (Nodita)</italic> species (Neuroptera, Chrysopidae)</article-title><source>Zookeys</source><day>28</day><month>4</month><year>2011</year><volume>2011</volume><issue>92</issue><fpage>9</fpage><lpage>33</lpage><pub-id pub-id-type="doi">10.3897/zookeys.92.828</pub-id></mixed-citation></tp:treatment-meta><tp:nomenclature><tp:taxon-name>
                        <tp:taxon-name-part taxon-name-part-type="genus">Leucochrysa</tp:taxon-name-part>
                        (<tp:taxon-name-part taxon-name-part-type="subgenus">Nodita</tp:taxon-name-part>)
                        <tp:taxon-name-part taxon-name-part-type="species">morenoi</tp:taxon-name-part>
                    		<object-id xmlns:xlink="http://www.w3.org/1999/xlink" xlink:type="simple">http://species-id.net/wiki/Leucochrysa_(Nodita)_morenoi</object-id>
                    		<object-id xmlns:xlink="http://www.w3.org/1999/xlink" xlink:type="simple">http://morphobank.org/permalink/?P243</object-id>
                    </tp:taxon-name><tp:taxon-authority>(Navás, 1934)</tp:taxon-authority><xref ref-type="fig" rid="F1">Figs 1C</xref><xref ref-type="fig" rid="F11">11</xref><xref ref-type="fig" rid="F12"/><xref ref-type="fig" rid="F13">13</xref><tp:nomenclature-citation-list><tp:nomenclature-citation><tp:taxon-name>Nodita morenoi</tp:taxon-name><comment> Navás, 1934a: 157–158 (Lectotype: MNHN, male, examined; original description: “Équateur, Quito, R. Benoist, 1930. Mus. París.”); <xref ref-type="bibr" rid="B16">Penny (1977: 26)</xref> [species list].</comment></tp:nomenclature-citation><tp:nomenclature-citation><tp:taxon-name>Leucochrysa morenoi</tp:taxon-name><comment> (Navás) – listed by <xref ref-type="bibr" rid="B15">Oswald (2007)</xref>. We could not find a supporting reference.</comment></tp:nomenclature-citation><tp:nomenclature-citation><tp:taxon-name>Leucochrysa (Nodita) morenoi</tp:taxon-name><comment> (Navás). First combination in <italic><tp:taxon-name>Leucochrysa</tp:taxon-name></italic> (<italic><tp:taxon-name>Nodita</tp:taxon-name></italic>) apparently by <xref ref-type="bibr" rid="B2">Brooks and Barnard (1990: 277)</xref> [species list]. <xref ref-type="bibr" rid="B15">Oswald (2007)</xref> [catalog listing, nomenclature]; <xref ref-type="bibr" rid="B4">Legrand et al. (2008: 154)</xref> [lectotype designation, information on type, identified as subjective junior synonym of <italic><tp:taxon-name>Leucochrysa (Nodita) camposi</tp:taxon-name></italic> (Navás, 1933)]. Here: <bold>Reinstated as a valid species.</bold></comment></tp:nomenclature-citation></tp:nomenclature-citation-list></tp:nomenclature><tp:treatment-sec sec-type="Type material"><title>Type material.</title><p>The <italic><tp:taxon-name>Nodita morenoi</tp:taxon-name></italic> lectotype, a male, is discolored, but otherwise in good condition; the abdomen is cleared and in a vial with glycerin. For this study, we re-examined the types of <italic><tp:taxon-name>Nodita morenoi</tp:taxon-name></italic> and <italic><tp:taxon-name>Nodita camposi</tp:taxon-name></italic> side-by-side; here, we provide images and a re-description to support our recognition of <italic><tp:taxon-name>Leucochrysa (Nodita) moreni</tp:taxon-name></italic> as a valid species.</p></tp:treatment-sec><tp:treatment-sec sec-type="Diagnosis"><title>Diagnosis.</title><p><italic><tp:taxon-name>Leucochrysa (Nodita) morenoi</tp:taxon-name></italic> is known only from the type specimen, which is badly discolored with age. At this time, the only reliable way to identify specimens is with<!--PageBreak--> the male genital characters (<xref ref-type="fig" rid="F12">Figs 12</xref> &amp; <xref ref-type="fig" rid="F13">13</xref>). In both species the gonarcal arch is U-shaped, with the gonarcal apodemes approximately perpendicular to the bridge. However, unlike in <italic><tp:taxon-name>Leucochrysa (Nodita) camposi</tp:taxon-name></italic>, the <italic><tp:taxon-name>Leucochrysa (Nodita) morenoi</tp:taxon-name></italic> gonarcus is rounded posteriorly (c.f. <xref ref-type="fig" rid="F12">Fig. 12C</xref> with <xref ref-type="fig" rid="F8">Fig. 8B</xref>); the mediuncus is rounded dorsally; and the gonocornua are flattened and expanded laterally (c.f. <xref ref-type="fig" rid="F12">Figs 12</xref> and <xref ref-type="fig" rid="F13">13</xref> with <xref ref-type="fig" rid="F9">Fig. 9</xref>). Externally (<xref ref-type="fig" rid="F11">Fig. 11</xref>), <italic><tp:taxon-name>Leucochrysa (Nodita) morenoi</tp:taxon-name></italic> resembles a large number of species, including <italic><tp:taxon-name>Leucochrysa (Nodita) azevedoi</tp:taxon-name></italic> and <italic><tp:taxon-name>Leucochrysa (Nodita) camposi</tp:taxon-name></italic>, in the following traits: dark brown to black, lateral marks on the basal ~15 flagellomeres that give impression of a streak on the exterior edge of the antenna, a darkened section in the middle of the Radial sector (forewings and hindwings), and darkened terminal veinlets along the posteroapical margin of the hindwings. The head and thorax are too discolored to determine if there are reddish markings on the vertex, gena, scape, or prothorax as there are on many of the other species with these traits. We suspect that they are not present on this species because the only marks that <xref ref-type="bibr" rid="B13">Navás (1934a)</xref> mentioned in the original description were an iron-grey color on the lateral margins of the pronotum (not visible on the type now) and a pair of dark brown (“fuscis”) marks on the mesoprescutum (present on the type). <italic><tp:taxon-name>Leucochrysa (Nodita) morenoi</tp:taxon-name></italic> is large and robust in appearance, more like <italic><tp:taxon-name>Leucochrysa (Nodita) camposi</tp:taxon-name></italic>, than <italic><tp:taxon-name>Leucochrysa (Nodita) azevedoi</tp:taxon-name></italic> [e.g., forewing <!--PageBreak-->length: 21–22 mm for <italic><tp:taxon-name>Leucochrysa (Nodita) morenoi</tp:taxon-name></italic> and <italic><tp:taxon-name>Leucochrysa (Nodita) camposi</tp:taxon-name></italic> versus 18–19.5 mm for <italic><tp:taxon-name>Leucochrysa (Nodita) azevedoi</tp:taxon-name></italic>].</p></tp:treatment-sec><tp:treatment-sec sec-type="Adult description"><title>Adult description.</title><sec sec-type="Head"><title>Head:</title><p>2.12 mm wide (including eyes); ratio of head width to eye width = 1.85:1. Vertex approximately oval, raised slightly, with smooth to slightly textured surface, small posterior fold. Antenna 38 mm long (~1.8 times length of forewing); scape longer than broad, (~0.4 mm wide), width = 2× distance between scapes, with long setae distally on dorsal surface, shorter setae laterally; lateral margin fairly straight, mesal margin straight basally, curved outward distally; pedicel ~0.25 mm long, ~0.18 mm wide (at widest point); proximal flagellomeres short (segments 1, 2, 3: length = 1.2–1.5 times width), with three to four concentric rings of setae; middle and distal segments becoming longer (segments 9–11: length = 1.6–1.7 times width; distal segments: length = 2.2–2.6 times width), with four concentric rings of setae. Distance between scapes 1.04 mm; distance between tentorial pits 0.65 mm; length of frons (midway between scapes – midway between tentorial pits) 0.77 mm. Frons relatively flat, with slightly scalloped fold below toruli; surface smooth to slightly textured. Clypeus straight distally; surface slightly textured, not horizontally striated. Labrum with distal margin very slightly concave mesally; dorsal surface smooth, rounded, setose distally. Ratio of genal length to distance between tentorial pits = 0.41:1.</p></sec><sec sec-type="Head coloration"><title>Head coloration:</title><p>Antennae pale, probably yellow or cream, with or without lateral stripe on scape; pedicel pale, possibly with darkened ring distally; flagellum pale with dark brown to black setae; basal ~15 antennomeres with dark brown lateral marks, fading on antennomeres 16-~20. Vertex and remainder of head pale, with no discernable markings. Frons, clypeus white, unmarked; gena discolored, probably without markings. Torulus cream. Maxilla, maxillary palps, labium, labial palps pale, unmarked.</p></sec><sec sec-type="Thorax"><title>Thorax:</title><p>Cervix small, largely withdrawn below prothorax, discolored. Prothorax (sclerotized region) 0.83 mm long; 1.03 mm wide; ratio of length : width = 0.56:1; prothorax (extended) 1.5 mm long; setae thin, long, golden; surface discolored, scattered patches of red tinge visible, but not mentioned in original description, small grey area mentioned in original description not apparent now. Mesothorax, metathorax discolored; mesoprescutum with pair of sublateral reddish brown marks (mentioned in original description); mesoscutum with pair of brown streaks on anterior and posterion margin; mesoscutelllum unmarked; metascutum with pair of brownish spots on posterior margin. Legs unmarked, with golden setae, originally described as greenish.</p></sec><sec sec-type="Wings"><title>Wings:</title><p>Forewing 21.6 mm long, 8.0 mm wide (at widest point); ratio of length : maximum width = 2.7:1. Costal area moderately broad; tallest costal cell (#10) 1.4 mm tall, 1.8 times width, 0.19 times width of wing (midwing). First intramedian cell triangular, 0.6 width of third median cell. First radial crossvein distal to origin of radial sector (Rs); radial area (between Radius and Rs) with single row of 17 closed cells; tallest cell (#5) 2.8 times taller than wide. No crassate veins; 6 b cells. Two series of gradate veins; 13 inner gradates, 11 outer gradates; nine b’ cells. Three intracubital cells (two closed). Membrane clear; stigma golden, marked with brown basally. Veins mostly<!--PageBreak--> green (probably), with dark brown on tips of most costal veinlets, basal segment, three basal radial crossveins, small midsection of Rs, crossveins stemming from darkened midsection, inner gradates, outer gradates, bases of marginal forks.</p><p>Hindwing 18.7 mm long, 6.2 mm wide. Two series of gradate veins; 9 inner, 9 outer; 17 radial cells (counted from origin of Radius, not false origin). Six b cells (including small b1 cell); seven b’ cells beyond second intramedian cell; two intracubital cells (two closed). Membrane clear, probably streaked with light brown tinge along posterodistal margin; stigma pronounced, marked with brown. Veins mostly green (probably), but dark brown on midsection of Rs, tips of crossveins extending from darkened midsection, and posteroapical margin of wing.</p><!--PageBreak--></sec><sec sec-type="Abdomen"><title>Abdomen:</title><p>Distal segments (beyond A4) expanded; pleural region ca. two times height of sternites. Sternites, tergites with microsetae relatively sparse; male: S6 ca. same height as length, S7 approx. 1.1 times taller than long (lateral view). Tergites roughly rectangular, with rounded posterior and lateral margins, shorter setae than on sternites. Spiracles oval externally; atria not enlarged. Coloration: information not available.</p></sec><sec sec-type="Male"><title>Male:</title><p>Callus cerci ca. round, 0.25–0.27 mm diameter (range), with 35, 36 relatively long, thin trichobothria. Sternites 5–8 with microtholi; S1–4 without. Dorsum of T9+ectoproct truncate distally, fused mesally, midline without deep cleft, setae short, delicate throughout; ventral section of T9+ectoproct with elongate proximal extension reaching full length of A8; proximal section broad, well sclerotized, with apodeme slender, slightly bent in center, extending around posterior margin of callus cerci; dorsal arm of apodeme extending above callus cerci, with acute tip; ventral arm of apodeme extending around callus cerci becoming diffuse posteriorly. S8+9 fused, with distinct demarcation, without suture; S9 without microtholi; S8 shorter than S9, ca. same height as base of S9; S8+9 (lateral view) with proximal margin straight, rounded dorsally, acute ventrally; distal margin straight, with rounded apices, approximately 0.7 times height of proximal margin. Setae on S9 mostly broken, probably slightly heavier than those on S5-S8; terminus of S9 without gonocristae. Subanal region membranous, with flat membrane below anus, no setae. Gonarcal complex removed from abdomen, membranes not intact; gonarcal membrane extending from top of gonarcus, converging with gonosaccus membrane. Gonarcus, from dorsal, ventral views: U-shaped, robust, with apodemes extending perpendicularly, smoothly, from ends of rounded gonarcal bridge; gonarcal bridge, in lateral view: broad, with straight, parallel margins, distal one-half expanding into apodemes that extend below mediuncus. Gonocornu short, flat in lateral view, broad, squareish in posterior view, extending from top of gonarcal bridge, scalloped around mediuncus. Mediuncus with dome-like base, extending foreward from below and mesal to gonocornua; terminus truncate, with large, beak-like<!--PageBreak--> tip between pair of rounded distal lobes; top of mediuncus with two broad, scalloped, rod-like sclerotized depressions extending entire length from base at gonarcal bridge to base of beak; ventral surface rugose, hollow, covered by thin, tight membrane that merges with gonosaccus. Gonosaccus extending from below gonarcal bridge, with three pairs of lateral gonosetae. Area below gonarcal complex, hypandrium internum missing. Entoprocessus, tignum, gonapsis, pseudopenis, spinellae and gonocristae absent.</p></sec><sec sec-type="Female"><title>Female:</title><p>Unknown.</p></sec></tp:treatment-sec><tp:treatment-sec sec-type="Larvae and biology"><title>Larvae and biology.</title><p>Unknown.</p><fig id="F11" position="float" orientation="portrait"><label>Figure 11.</label><caption><p>External features, <italic><tp:taxon-name>Leucochrysa (Nodita) morenoi</tp:taxon-name></italic>, Male (Quito, Lectotype, MNHN). A. Head, thorax, dorsal; B. Head, prothorax, dorsal; C. Head, frontal; D. Antennal base, lateral; E. Head, lateral.</p></caption><graphic xmlns:xlink="http://www.w3.org/1999/xlink" xlink:href="ZooKeys-092-009-g011.jpg" position="float" orientation="portrait" xlink:type="simple"/></fig><fig id="F12" position="float" orientation="portrait"><label>Figure 12.</label><caption><p><italic><tp:taxon-name>Leucochrysa (Nodita) morenoi</tp:taxon-name></italic>, Male (Quito, Lectotype, MNHN). <bold>A</bold> Abdomen, lateral <bold>B</bold> Terminalia, lateral <bold>C</bold> Gonarcus, lateral <bold>D</bold> Gonarcus, dorsal view. <italic>Abbreviations:</italic> <bold>c.c.</bold> callus cerci <bold>d.a.</bold> dorsal apodeme <bold>gc</bold> gonocornu <bold>g.a.</bold> gonarcal apodeme <bold>g.b.</bold> gonarcal bridge <bold>mu</bold> mediuncus <bold>s.memb</bold> setose membrane lateral to mediuncus beak <bold>tip</bold> tip of mediuncus beak <bold>S8+9</bold> fused eighth and ninth sternites <bold>T8</bold> eighth tergite <bold>T9+ect</bold> fused ninth tergite and ectoproct.</p></caption><graphic xmlns:xlink="http://www.w3.org/1999/xlink" xlink:href="ZooKeys-092-009-g012.jpg" position="float" orientation="portrait" xlink:type="simple"/></fig><fig id="F13" position="float" orientation="portrait"><label>Figure 13.</label><caption><p><italic><tp:taxon-name>Leucochrysa (Nodita) morenoi</tp:taxon-name></italic>, Male (Quito, Lectotype, MNHN). <bold>A, B</bold> Gonarcus, ventral view. <italic>Abbreviations:</italic> <bold>gc</bold> gonocornu <bold>gse</bold> gonoseta <bold>g.a.</bold> gonarcal apodeme <bold>g.b.</bold> gonarcal bridge <bold>mu</bold> mediuncus.</p></caption><graphic xmlns:xlink="http://www.w3.org/1999/xlink" xlink:href="ZooKeys-092-009-g013.jpg" position="float" orientation="portrait" xlink:type="simple"/></fig></tp:treatment-sec><tp:treatment-sec sec-type="Distribution"><title>Distribution.</title><p>Currently known only from Quito, Ecuador.</p></tp:treatment-sec><tp:treatment-sec sec-type="Adult specimens examined"><title>Adult specimens examined.</title><p>Known only from the type.</p></tp:treatment-sec><tp:treatment-sec sec-type="Etymology"><title>Etymology.</title><p>Navás named this species in honor of President Gabriel García Moreno of Ecuador (1821–1875). Moreno was a noted statesman, who strongly supported education, science, and the Roman Catholic Church.</p></tp:treatment-sec><tp:treatment-sec><!--Section generated to contain objects referenced in tp:taxon-treatment.--><fig id="F1" position="float" orientation="portrait"><label>Figure 1.</label><caption><p>Wings. <bold>A</bold> <italic><tp:taxon-name>Leucochrysa (Nodita) azevedoi</tp:taxon-name></italic> (Male, Mato Grosso, Brazil, CAS) <bold>B</bold> <italic><tp:taxon-name>Leucochrysa (Nodita) camposi</tp:taxon-name></italic> (Male, Lectotype, MNHN) <bold>C</bold> <italic><tp:taxon-name>Leucochrysa (Nodita) morenoi</tp:taxon-name></italic> (Male, Lectotype, MNHN). Scale applies to all images.</p></caption><graphic xmlns:xlink="http://www.w3.org/1999/xlink" xlink:href="ZooKeys-092-009-g001.jpg" position="float" orientation="portrait" xlink:type="simple"/></fig><fig id="F8" position="float" orientation="portrait"><label>Figure 8.</label><caption><p><italic><tp:taxon-name>Leucochrysa (Nodita) camposi</tp:taxon-name></italic>, Male (Guayaquil, Ecuador, Lectotype, MNHN). <bold>A</bold> Abdomen, lateral <bold>B</bold> Gonarcus, lateral <bold>C</bold> Hypandrium internum, dorsal. <italic>Abbreviations:</italic> <bold>c.c.</bold> callus cerci <bold>d.a.</bold> dorsal apodeme <bold>gc</bold> gonocornu <bold>gse</bold> gonoseta <bold>g.a.</bold> gonarcal apodeme <bold>g.b.</bold> gonarcal bridge <bold>mu</bold> mediuncus <bold>tip</bold> tip of mediuncus beak <bold>S8+9</bold> fused eighth and ninth sternites <bold>T8</bold> eighth tergite <bold>T9+ect</bold> fused ninth tergite and ectoproct.</p></caption><graphic xmlns:xlink="http://www.w3.org/1999/xlink" xlink:href="ZooKeys-092-009-g008.jpg" position="float" orientation="portrait" xlink:type="simple"/></fig><fig id="F9" position="float" orientation="portrait"><label>Figure 9.</label><caption><p><italic><tp:taxon-name>Leucochrysa (Nodita) camposi</tp:taxon-name></italic>, Male gonarcus, series of views. The arrows on the lateral view, <bold>A</bold>, indicate the direction of the views in <bold>B–D</bold>. (Guayaquil, Ecuador, Lectotype, MNHN). <bold>A</bold> Lateral view <bold>B</bold> Gonarcus, view from beneath, with gonocornua extending upward above gonarcal bridge [Note heavy membrane around base of gonocornua] <bold>C</bold> Gonarcus, view from beneath, with gonocornua extending upward above gonarcal bridge, focus on frontal surface of mediuncus and gonoseta on membrane beneath gonarcus <bold>D</bold> Gonarcus, view from above, with gonocornua extending upward above gonarcal bridge, focus on junction of mediuncus with gonarcal bridge. <italic>Abbreviations:</italic> <bold>gc</bold> gonocornu <bold>gse</bold> gonoseta <bold>g.b.</bold> gonarcal bridge <bold>mu</bold> mediuncus <bold>tip</bold> tip of mediuncus beak.</p></caption><graphic xmlns:xlink="http://www.w3.org/1999/xlink" xlink:href="ZooKeys-092-009-g009.jpg" position="float" orientation="portrait" xlink:type="simple"/></fig></tp:treatment-sec><ref-list><ref id="B16"><mixed-citation xmlns:xlink="http://www.w3.org/1999/xlink" xlink:type="simple"><person-group><name name-style="western"><surname>Penny</surname><given-names>ND</given-names></name></person-group> (<year>1977</year>)<article-title> Lista de Megaloptera, Neuroptera e Raphidioptera do México, América Central, ilhas Caraíbas e América do Sul.</article-title><source>Acta Amazonica</source><volume>7</volume>(<issue>4</issue>) (Suplemento): <fpage>1</fpage>–<lpage>61</lpage>.</mixed-citation></ref><ref id="B15"><mixed-citation xmlns:xlink="http://www.w3.org/1999/xlink" xlink:type="simple"><person-group><name name-style="western"><surname>Oswald</surname><given-names>JD</given-names></name></person-group> (<year>2007</year>)<source> Neuropterida Species of the World.</source> Version 2.0. <ext-link ext-link-type="uri" xlink:href="http://lacewing.tamu.edu/Species-Catalogue/" xlink:type="simple">http://lacewing.tamu.edu/Species-Catalogue/</ext-link>. [accessed on Nov. 17, 2010]</mixed-citation></ref><ref id="B2"><mixed-citation xmlns:xlink="http://www.w3.org/1999/xlink" xlink:type="simple"><person-group><name name-style="western"><surname>Brooks</surname><given-names>SJ</given-names></name><name name-style="western"><surname>Barnard,</surname><given-names>PC</given-names></name></person-group> (<year>1990</year>)<article-title> The green lacewings of the world: a generic review (Neuroptera: Chrysopidae).</article-title><source>Bulletin of the British Museum of Natural History, Entomology</source><volume>59</volume>:<fpage>117</fpage>-<lpage>286</lpage>.</mixed-citation></ref><ref id="B4"><mixed-citation xmlns:xlink="http://www.w3.org/1999/xlink" xlink:type="simple"><person-group><name name-style="western"><surname>Legrand</surname><given-names>J</given-names></name><name name-style="western"><surname>Tauber</surname><given-names>CA</given-names></name><name name-style="western"><surname>Albuquerque</surname><given-names>GS</given-names></name><name name-style="western"><surname>Tauber</surname><given-names>MJ</given-names></name></person-group> (<year>2008</year>)<article-title> Navás’ type and non-type specimens of Chrysopidae in the MNHN, Paris [Neuroptera].</article-title><source>Revue française d’Entomologie</source><volume>30</volume>:<fpage>103</fpage>-<lpage>183</lpage>.</mixed-citation></ref><ref id="B13"><mixed-citation xmlns:xlink="http://www.w3.org/1999/xlink" xlink:type="simple"><person-group><name name-style="western"><surname>Navás</surname><given-names>L</given-names></name></person-group> (<year>1934a</year>)<article-title> Insectos suramericanos. Novena [IX] serie.</article-title><source>Revista de la Real Academia de Ciencias Exactas Fisicas y Naturales de Madrid</source><volume>31</volume>:<fpage>155</fpage>-<lpage>184</lpage>.</mixed-citation></ref></ref-list></tp:taxon-treatment>
